# Supplementary material for: Marine Biodiversity in Japanese Waters
Source: PLoS One. 2010 Aug 2;5(8):e11836. doi: 10.1371/journal.pone.0011836 (PMC2914005; doi:10.1371/journal.pone.0011836)
Supplement: Table S2 — Contributors for species diversity estimation. (0.03 MB XLS) [file pone.0011836.s002.xls]

## Sheet: Sheet1
	Table S2. Contributors for species diversity estimation.
	Taxon		Contributor (Institution/Affiliation1)
	Archaea		Hiroyuki Yamamoto (JAMSTEC)
	Bacteria		Yuichi Nogi (JAMSTEC), Hiroyuki Yamamoto (JAMSTEC)
	Eukarya	Acoelomorpha	Ken-ichi Tajika (Nihon University)
		Ascomycota	Takahiko Nagahama (JAMSTEC)
		Annelida	Eijiro Nishi (YNU)
		Arthropoda	Kouki Fukuoka (SNF), Mark J. Grygier (LBM), Nozomu Iwasaki (Kochi University), Tomoyuki Komai (NHMIC), Kazuya Nagasawa (Hiroshima University), Koichiro Nakamura, Susumu Ohtsuka (Hiroshima University), Takashi Onbé (Hiroshima University), Nobuhiro Saito (Suido-sha), Shozo Sawamoto (Tokai University), Michitaka Shimomura (KMNH), Hiroshi Ueda (Kochi University), Toshiyuki Yamaguchi (Chiba University)
		Basidiomycota	Takahiko Nagahama (JAMSTEC)
		Brachiopoda	Hiroshi Kajihara (Hokkaido University)
		Cercozoa	Noritoshi Suzuki (Tohoku University)
		Chaetognatha	Taichiro Goto (Mie University), Kazunori Kuroda (JSNFRI)
		Chlorophyta	Jiro Tanaka (TUMSAT), Hidekazu Suzuki (TUMSAT)
		Chordata	Naoki Kohno (NMNS), Keiichi Matsuura (NMNS), Tsukasa Murayama (Tokai University), Jun Nishikawa (University of Tokyo), Naonobu Shiga (HJC)
		Ciliophora	Miwa Nakamachi (TNFRI)
		Cnidaria	Yukimitsu Imahara (BIK), Shin Kubota (Kyoto University), Keiichi Nomura (KMPC), Hiroyuki Tachikawa (NHMIC), Kensuke Yanagi (NHMIC)
		Ctenophora	Takushi Horita, Ryo Minemizu (Ryo Minemizu Photo Office)
		Dicyemida	Hidetaka Furuya (Osaka Univ)
		Dinophyta	Jiro Tanaka (TUMSAT), Hidekazu Suzuki (TUMSAT)
		Echinodermata	Toshihiko Fujita (NMNS)
		Ectoprocta	Hiroshi Kajihara (Hokkaido University)
		Entoprocta	Toru Iseto (JAMSTEC)
		Glaucophyta	Jiro Tanaka (TUMSAT), Hidekazu Suzuki (TUMSAT)
		Granuloreticulosa	Shiro Hasegawa (Kumamoto University)
		Haptophyta	Masanobu Kawachi (NIES)
		Magnoliopsida	Jiro Tanaka (TUMSAT), Hidekazu Suzuki (TUMSAT)
		Metamonada	Naoji Yubuki (UBC)
		Mollusca	Takashi Okutani (JAMSTEC), Hiroshi Saito (NMNS)
		Myxozoa	Hiroshi Yokoyama (University of Tokyo)
		Nemertea	Hiroshi Kajihara (Hokkaido University)
		Ochrophyta	Jiro Tanaka (TUMSAT), Hidekazu Suzuki (TUMSAT)
		Oomycota	Shigeki Inaba (NITE)
		Orthonecta	Hidetaka Furuya (Osaka Univ)
		Phoronida	Hiroshi Kajihara (Hokkaido University)
		Placozoa	Hiroshi Kajihara (Hokkaido University)
		Platyhelminthes	Ken-ichi Tajika (Nihon University)
		Porifera	Yuji Ise (University of Tokyo)
		Radiozoa	Noritoshi Suzuki (Tohoku University)
		Rhodophyta	Jiro Tanaka (TUMSAT), Hidekazu Suzuki (TUMSAT)
		Streptophyta	Jiro Tanaka (TUMSAT), Hidekazu Suzuki (TUMSAT)
	1Each abbreviation is shown in Table 2.
