# Supplementary material for: Marine Biodiversity in Japanese Waters
Source: PLoS One. 2010 Aug 2;5(8):e11836. doi: 10.1371/journal.pone.0011836 (PMC2914005; doi:10.1371/journal.pone.0011836)
Supplement: Table S4 — Number of described species (NDS), number of identified but undescribed species (NUS) and expected number of species (ENS) in each phylum or division in Japanese waters. (0.03 MB XLS) [file pone.0011836.s004.xls]

## Sheet: Sheet1
	Table S4. Number of described species (NDS), number of identified
	but undescribed species (NUS) and expected number of species
	(ENS) in each phylum or division in Japanese waters.
	Domain	Phylum/Division	NDS	NUS	ENS
	Eukarya	Mollusca	8658	1180	9838
	Eukarya	Arthropoda	6393	1677	8070
	Eukarya	Chordata	4330	326	4656
	Eukarya	Granuloreticulosa	2321	490	2811
	Eukarya	Cnidaria	1876	364	2240
	Eukarya	Heterokontophyta	1207	ND	1207
	Eukarya	Annelida	1076	124	1200
	Eukarya	Echinodermata	1052	ND	1052
	Eukarya	Rhodophyta	898	ND	898
	Eukarya	Porifera	745	540	1285
	Eukarya	Ciliophora	530	ND	530
	Eukarya	Dinomastigota	470	ND	470
	Eukarya	Radiozoa	405	100	505
	Eukarya	Rotifera	397	1	398
	Bacteria	Proteobacteria	395	ND	395
	Eukarya	Haptophyta	304	ND	304
	Eukarya	Ectoprocta	300	900	1200
	Eukarya	Ascomycota	294	ND	294
	Eukarya	Chlorophyta	248	ND	248
	Eukarya	Platyhelminthes	188	350	538
	Bacteria	Firmicutes	172	ND	172
	Eukarya	Cercozoa	143	4	147
	Bacteria	Bacteroides	125	ND	125
	Bacteria	Actinobacteria	123	ND	123
	Eukarya	Dicyemida	120	30	150
	Eukarya	Nemertea	120	58	178
	Eukarya	Brachiopoda	73	27	100
	Eukarya	Nematoda	70	115010	115080
	Eukarya	Basidiomycota	65	ND	65
	Eukarya	Myxozoa	62	ND	62
	Eukarya	Choanozoa	54	ND	54
	Eukarya	Sipuncula	47	ND	47
	Eukarya	Magnoliopsida	44	ND	44
	Eukarya	Ctenophora	41	13	54
	Eukarya	Entoprocta	41	210	251
	Eukarya	Labyrinthulomycota	40	ND	40
	Eukarya	Chaetognatha	36	6	42
	Eukarya	Echiura	21	ND	21
	Eukarya	Euglenophyta	14	ND	14
	Eukarya	Tardigrade	14	9	23
	Eukarya	Gastrotricha	12	100	112
	Bacteria	Cyanobacteria	11	1	12
	Eukarya	Hemichordata	11	10	21
	Eukarya	Acoelomorpha	10	50	60
	Eukarya	Cryptophyta	8	ND	8
	Eukarya	Zygomycota	8	ND	8
	Archaea	Euryarchaeota	7	ND	7
	Eukarya	Kinorhyncha	7	100	107
	Eukarya	Metamonada	6	ND	6
	Eukarya	Gnathostomulida	5	100	105
	Bacteria	Thermotogae	4	ND	4
	Bacteria	Verrucomicrobia	4	ND	4
	Eukarya	Glaucophyta	4	ND	4
	Bacteria	Acidobacteria	3	ND	3
	Archaea	Crenarchaeota	2	ND	2
	Bacteria	Aquificae	2	ND	2
	Bacteria	Nitrospirae	2	ND	2
	Eukarya	Phoronida	2	ND	2
	Eukarya	Priapulida	2	20	22
	Bacteria	Deferribacteres	1	ND	1
	Bacteria	Deinococci	1	ND	1
	Eukarya	Mesostigmatophyceae (Class)	1	ND	1
	Eukarya	Loricifera	1	10	11
	Eukarya	Nematomorpha	1	100	101
	Eukarya	Orthonecta	1	3	4
	Eukarya	Placozoa	1	ND	1
	Archaea	Thaumarchaeota	ND	ND	ND
	Eukarya	Apicomplexa	ND	ND	ND
	Eukarya	Percolozoa	ND	ND	ND
	Eukarya	Amoebozoa	ND	ND	ND
	Eukarya	Heliozoa	ND	ND	ND
	Eukarya	Blastocladiomycota	ND	ND	ND
	Eukarya	Chytridiomycota	ND	ND	ND
	Eukarya	Glomeromycota	ND	ND	ND
	Eukarya	Microsporidia	ND	ND	ND
	Eukarya	Oomycota	ND	ND	ND
	Eukarya	Opalozoa	ND	ND	ND
	Eukarya	Acanthocephala	ND	ND	ND
	Eukarya	Cycliophora	ND	ND	ND
		Total	33629	121913	155542
	ND=No Data
