# Supplementary material for: Marine Biodiversity in Japanese Waters
Source: PLoS One. 2010 Aug 2;5(8):e11836. doi: 10.1371/journal.pone.0011836 (PMC2914005; doi:10.1371/journal.pone.0011836)
Supplement: Table S5 — Number of endemic species (NES) and the percentage of endemic species in Japanese waters. (0.03 MB XLS) [file pone.0011836.s005.xls]

## Sheet: Sheet1
	Table S5. Number of endemic species (NES) and the percentage of endemic
	species in Japanese waters.
	Taxon			NES	NDS1	PES (%)2
	Phylum	Class	Order
	Granuloreticulosa	Foraminifera		383	2321	16.5015
	Chordata	Actinopterygii		358	3770	9.49602
	Mollusca	Gastropoda		286	7013	4.07814
	Arthropoda	Malacostraca	Mysida	117	226	51.7699
	Cnidaria	Anthozoa	Gorgonacea	115	241	47.7178
	Arthropoda	Pycnogonida		60	153	39.2157
	Cnidaria	Hydrozoa	Athecata	53	130	40.7692
	Cnidaria	Anthozoa	Alcyonacea	50	223	22.4215
	Arthropoda	Malacostraca	Euphausiacea	49	86	56.9767
	Cnidaria	Hydrozoa	Thecata	46	286	16.0839
	Mollusca	Bivalvia		46	1252	3.67412
	Dicyemida			40	120	33.3333
	Nematoda			35	70	50
	Entoprocta			33	41	80.4878
	Arthropoda	Malacostraca	Decapoda	28	2501	1.11955
	Cnidaria	Anthozoa	Actiniaria	26	174	14.9425
	Cnidaria	Anthozoa	Pennatulacea	24	71	33.8028
	Arthropoda	Maxillopoda	Calanoida	22	743	2.96097
	Ctenophora			15	41	36.5854
	Cnidaria	Anthozoa	Scleractinia	10	530	1.88679
	Cnidaria	Anthozoa	Stolonifera	8	18	44.4444
	Myxozoa	Myxosporea	Bivalvulida	6	47	12.766
	Arthropoda	Maxillopoda	Monstrilloida	5	12	41.6667
	Chaetognatha			5	36	13.8889
	Cnidaria	Anthozoa	Telestacea	5	8	62.5
	Chordata	Chondrichthyes		5	11	45.4545
	Cnidaria	Hydrozoa	Siphonophora	4	54	7.40741
	Cnidaria	Scyphozoa		4	37	10.8108
	Kinorhyncha			4	7	57.1429
	Arthropoda	Maxillopoda	Laurida	3	10	30
	Arthropoda	Maxillopoda	Tantulocarida	3	4	75
	Cnidaria	Cubozoa	Cubomedusae	3	4	75
	Gastrotricha			3	12	25
	Annelida	Polychaeta	Myzostomida	2	30	6.66667
	Annelida	Polychaeta	Spionida	2	89	2.24719
	Arthropoda	Maxillopoda	Platycopioida	2	2	100
	Cnidaria	Hydrozoa	Limnomedusae	2	8	25
	Mollusca	Scaphopoda		2	47	4.25532
	Annelida	Polychaeta	Phyllodocida	1	466	0.214592
	Annelida	Polychaeta	Polygordiida	1	2	50
	Arthropoda	Maxillopoda	Misophrioida	1	3	33.3333
	Arthropoda	Maxillopoda	Dendrogastrida	1	3	33.3333
	Arthropoda	Malacostraca	Lophogastrida	1	14	7.14286
	Chordata	Myxini		1	5	20
	Loricifera			1	1	100
	Nematomorpha			1	1	100
	Arthropoda	Maxillopoda	Mormonilloida	0	2	0
	Chordata	Appendicularia		0	31	0
	Chordata	Cephalaspidomorphi		0	4	0
	Chordata	Mammalia		0	46	0
	Chordata	Thaliacea		0	40	0
	Cnidaria	Anthozoa	Helioporacea	0	1	0
	Cnidaria	Hydrozoa	Laingiomedusa	0	1	0
	Cnidaria	Hydrozoa	Narcomedusae	0	9	0
	Cnidaria	Hydrozoa	Trachymedusae	0	16	0
	Gnathostomulida			0	5	0
	Haptophyta			0	304	0
	Priapulida			0	2	0
	Others			ND	12247	ND
	Total			1872	33629
	1 Number of described species.
	2 Percentage of NES versus total number of described species (tNDS) for a given taxon.
